# Supplementary material for: Swine Gut Lactic Acid Bacteria and Their Exopolysaccharides Differentially Modulate Toll-like Receptor Signaling Depending on the Agave Fructans Used as a Carbon Source
Source: Animals (Basel). 2025 Apr 4;15(7):1047. doi: 10.3390/ani15071047 (PMC11988020; doi:10.3390/ani15071047)
Supplement: Supplementary file 1 [file animals-15-01047-s001.zip]

Archive with 1 entries (1 files):
- animals-3490841-supplementary.pdf
